# Supplementary material for: Immunological role and prognostic value of the SKA family in pan-cancer analysis
Source: Front Immunol. 2023 Apr 26;14:1012999. doi: 10.3389/fimmu.2023.1012999 (PMC10169755; doi:10.3389/fimmu.2023.1012999)
Supplement: Supplementary Table 2 — Abbreviations and sample size for 33 cancer types. [file Table_2.xlsx]

## Sheet: Sheet1
Abbreviations	Full name	Sample size of tumor tissues from TCGA	Sample size of normal tissues from TCGA	Sample size of normal tissues from GTEx
ACC	Adrenocortical carcinoma	77	0	128
BLCA	Bladder urothelial carcinoma	407	19	9
BRCA	Breast invasive carcinoma	1098	113	179
CESC	Cervical squamous cell carcinoma	306	3	10
CHOL	Cholangiocarcinoma	36	9	0
COAD	Colon adenocarcinoma	288	41	308
DLBC	Lymphoid Neoplasm Diffuse Large B-cell Lymphoma	47	0	444
ESCA	Esophageal carcinoma	182	13	653
GBM	Glioblastoma multiforme tumor	165	0	1152
HNSC	Head and neck squamous cell carcinoma	520	44	0
KICH	Kidney chromophobe	66	25	28
KIRC	Kidney renal clear cell carcinoma	531	72	28
KIRP	Kidney renal papillary cell carcinoma	289	32	28
LAML	Acute Myeloid Leukemia	173	0	70
LGG	Brain Lower Grade Glioma	522	0	1152
LIHC	Liver hepatocellular carcinoma	371	50	110
LUAD	Lung adenocarcinoma	515	59	288
LUSC	Lung squamous cell carcinoma	498	50	288
MESO	Mesothelioma	87	0	0
OV	Ovarian serous cystadenocarcinoma	427	0	88
PAAD	Pancreatic adenocarcinoma	179	4	167
PCPG	Pheochromocytoma and paraganglioma	182	3	0
PRAD	Prostate adenocarcinoma	496	52	100
READ	Rectal adenocarcinoma	92	10	308
SARC	Sarcoma tumor	262	2	0
SKCM	Skin cutaneous melanoma	469	1	812
STAD	Stomach adenocarcinoma	414	36	174
TGCT	Testicular Germ Cell Tumors	137	0	165
THCA	Thyroid carcinoma	512	59	279
THYM	Thymoma	119	2	444
UCEC	Uterine corpus endometrial carcinoma	181	13	89
UCS	Uterine Carcinosarcoma	57	0	89
UVM	Uveal Melanoma	79	0	0
